# Supplementary material for: A Protein-Centric Mass Spectrometry Approach for Species Identification within Harmful Algal Blooms
Source: J Am Chem Soc. 2025 Jul 28;147(31):27974–80. doi: 10.1021/jacs.5c07419 (PMC12333325; doi:10.1021/jacs.5c07419)
Supplement: Supplementary file 2 [file ja5c07419_si_002.xlsx]

## Sheet: Cyano MS1 Identification
Green = Allophycocyanin, Blue = phycocyanin
* indicates - where the matching mass was calculated with an additional Met-loss on the phycobiliprotein β subunit
Dimer (MS1 identifications)
	PC dimer (Da)		APC dimer (Da)
Matched Strain	Theoretical	Measured	Theoretical	Measured
Lake 1
Desmonostoc muscorum LEGE 12446*			35457	35455.7
Microcystis aeruginosa NIES-843 / IAM M-2473, NIES-2520, NIES-298, NIES-3787, NIES-3804, NIES-3807, NIES-4285, PCC 9701, PCC 9809, TAIHU98 Microcystis viridis NIES-102			35577.2	35577.6
aff. Roholtiella sp. LEGE 12411* Nostoc sp. (strain PCC 7120 / SAG 25.82 / UTEX 2576)*			35576	35577.6
Gloeobacter kilaueensis (strain ATCC BAA-2537 / CCAP 1431/1 / ULC 316 / JS1)*			35578	35577.6
Microcystis aeruginosa PCC 9443*, PCC 9806*, PCC 9807* Pseudanabaena sp. lw0831*			35579	35577.6
Microcystis aeruginosa NIES-2519, PCC 9717, Sj Microcystis wesenbergii Mw_MB_S_20031200_S109D			35666.2	35666.6
Chrysosporum bergii ANA360D*			35665	35666.6
Microchaete diplosiphon (Fremyella diplosiphon)*	36790.9	36790.3
Amazonocrinis nigriterrae CENA67*			36862	36862.3
filamentous cyanobacterium LEGE 07170			37413.2	37412
Microcystis aeruginosa PCC 9701	37411.1	37412
Microcystis aeruginosa PCC 9432	37413.1	37412
Microcystis aeruginosa NIES-3804, PCC 9806, PCC 9808	37456.1	37457.2
Lake 2
Gloeobacter kilaueensis (strain ATCC BAA-2537 / CCAP 1431/1 / ULC 316 / JS1)			35709.2	35709.8
Microcystis aeruginosa PCC 9443, PCC 9806, PCC 9807 Pseudanabaena sp. lw0831			35710.2	35709.8
Synechococcus sp. BIOS-U3-1*			35708	35709.8
Synechococcus sp. BIOS-E4-1*, sp. MIT S9504*			35710	35709.8
Oculatella sp. LEGE 06141			36004.2	36006.1
Lake 3
Chroococcidiopsis cubana SAG 39.79*			36041	36041
Pseudanabaena tenuis (strain PCC 7409)	36240.1	36241.8
Phormidium rubidum*	36241.9	36241.8
Rivularia sp. (in: cyanobacteria)			35974.2	35975.4
Synechococcus sp. (strain CC9311)*			35976	35975.4
Microcystis aeruginosa NIES-843 / IAM M-2473, PCC 7806, NIES-4285, PCC 9809, TAIHU98 Microcystis viridis NIES-102	37454.1	37454.7
Microcystis aeruginosa PCC 9717	37455.1	37454.7
Microcystis aeruginosa NIES-3804, PCC 9806, PCC 9808	37456.1	37454.7
Lake 4
Leptolyngbya boryana CZ1*			36842	36843.7
Arthrospira platensis qy3*	36842.9	36843.7
Anabaena sp. 90*	36843.9	36843.7
Synechocystis sp. (strain ATCC 27184 / PCC 6803 / Kazusa)	37487.1	37486.7
Chroococcidiopsis cubana SAG 39.79*	37486.9	37486.7
Nostoc sp. (strain PCC 7120 / SAG 25.82 / UTEX 2576)*	37487.9	37486.7
Lake 5
no dimer matches
Lake 6
Chroococcidiopsis cubana SAG 39.79*			36041	36041.8
Leptolyngbya boryana CZ1*			36842	36842.7
Arthrospira platensis qy3*	36842.9	36842.7
Anabaena sp. 90*	36843.9	36842.7
Microcystis aeruginosa NIES-843 / IAM M-2473, PCC 7806, NIES-4285, PCC 9809, TAIHU98 Microcystis viridis NIES-102	37454.1	37454.3
Microcystis aeruginosa PCC 9717	37455.1	37454.3
Microcystis aeruginosa NIES-3804, PCC 9806, PCC 9808	37456.1	37454.3

## Sheet: Cyano MS2 Identification
Green = Allophycocyanin, Blue = phycocyanin
* indicates - where the matching mass was calculated with an additional Met-loss on the phycobiliprotein β subunit
Monomer (MS2 identifications)
	alpha (Da)		beta (Da)
Matched Strain	Theoretical	Measured	Theoretical	Measured
Lake 1
Anabaena sp. 90, AL09, LE011-02, MDT14b Dolichospermum flos-aquae CCAP 1403/13F Dolichospermum sp. DET73, UHCC 0260, UHCC 0315A, WA123	17551.5	17551.5
Nostocales cyanobacterium	17553.5	17551.5
Anabaena sp. UBA12330 Aphanizomenon flos-aquae LD13, WA102	17605.5	17606.9
Anabaena sp. CRKS33 Nodosilinea sp. LEGE 07088	17607.5	17606.9
Synechococcus sp. A15-60, A18-25c, BIOS-U3-1, MIT S9220, MIT S9508, NOUM97013	17772.5	17774
Microcystis aeruginosa NIES-843 / IAM M-2473, 11-30S32, DA14, KW, Ma_OC_H_19870700_S124, Ma_QC_B_20070730_S2, NIES-2519, NIES-2520, NIES-2521, NIES-2549, NIES-298, NIES-3787, NIES-3804, NIES-3807, NIES-4285, NIES-4325, NIES-44, PCC 9701, PCC 9717, PCC 9809, Sj, TAIHU98 Microcystis flos-aquae Mf_QC_C_20070823_S10D, TF09 Microcystis sp. 0824, M_QC_C_20170808_M3Col, M_QC_C_20170808_M9Col, MC19 Micro…	17774.5	17774
Cyanobacteria bacterium UBA9273	17772.7	17774
Phormidesmis sp. RL_2_1	17774.7	17774
Merismopedia glauca CCAP 1448/3	17775.7	17774
Oxynema aestuarii AP17* Richelia sinica FACHB-800*			17772.5	17774
Nostocales cyanobacterium*			17773.5	17774
Nostoc sp. NIES-2111*, PCC 7120 / SAG 25.82 / UTEX 2576* Trichormus variabilis NIES-23*, ATCC 29413 / PCC 7937* Anabaena sp. YBS01*			17774.5	17774
Leptolyngbya sp. NIES-2104*, FACHB-16* Synechococcaceae cyanobacterium SM2_3_2* Nostoc azollae 0708*			17775.5	17774
Leptolyngbya sp. LCM1.Bin17	18090.5	18089.3
Cyanobacteria bacterium REEB444, WB6_1B_304	18087.7	18089.3
Phormidium ambiguum IAM M-71 Microcystis aeruginosa 11-30S32, NIES-2519, NIES-2520, BLCC-F158, PCC 9701 Microcystis sp. M_QC_C_20170808_M9Col Microcystis flos-aquae Mf_QC_C_20070823_S10D	18089.7	18089.3
Planktothrix tepida PCC 9214	18090.7	18089.3
Cyanobium sp. PLM2.Bin73			18087.7	18089.3
Cyanobacteria bacterium J083			18088.7	18089.3
Nodosilinea sp. LEGE 07298*			18088.5	18089.3
Synechococcus sp. JA-2-3B'a(2-13), JA-3-3Ab), 60AY4M2	18116.5	18118.5
Lusitaniella coriacea LEGE 07157	18119.5	18118.5
Hydrococcus rivularis NIES-593 Thermoleptolyngbya oregonensis NK1-22 Pleurocapsa sp. PCC 7327	18116.7	18118.5
Microcystis panniformis FACHB-1757 Microcystis aeruginosa Sj, Ma_MB_S_20031200_S102, Ma_MB_F_20061100_S20D, NIES-3804, BLCC-F108, PCC 9806, PCC 9807, PCC 9808 Microcystis sp. M_OC_Ca_00000000_C217Col, FACHB-SPT15 Microcystis wesenbergii Mw_QC_S_20081001_S30D Microcystis flos-aquae Mf_WU_F_19750830_S460	18118.7	18118.5
Nostoc sp. CENA543	18119.7	18118.5
Leptolyngbyaceae cyanobacterium SM2_5_2			18117.7	18118.5
Synechococcus sp. GFB01 Cyanobium sp. NIES-981, PCC 7001			18119.7	18118.5
Lake 2
Chlorogloeopsis fritschii PCC 6912	17622.5	17622.8
Aphanizomenon sp. UHCC 0183 Leptolyngbyaceae cyanobacterium RM1_405_57	17623.5	17622.8
Nodosilinea sp. LEGE 07298	17624.5	17622.8
Leptolyngbya boryana CZ1, NIES-2135	17724.5	17724
Alkalinema sp. RU_4_3* Pseudanabaena sp. Lw0831*			17723.5	17724
Thermocoleostomius sinensis A174*			17725.5	17724
Pseudanabaena sp Synechococcus sp. A15-44, BS301-5m-G53, M16.1, RS9902, RS9907, TAK9802	17853.5	17855.1
Myxacorys almedinensis A Symploca sp. SIO1C4, SIO3C6	17854.5	17855.1
Fortiea sp. LEGE XX443 Pseudanabaena sp. lw0831, SR411, UWO311	17855.5	17855.1
Leptolyngbya sp. NIES-2104 Richelia intracellularis HH01, HM01 Richelia sp. Synechococcus sp. CC9902	17856.5	17855.1
Leptolyngbyaceae cyanobacterium SU_3_3, CSU_1_3	17854.7	17855.1
Calothrix sp. 336/3	17855.7	17855.1
Alkalinema sp. RU_4_3 Pseudanabaena sp. Lw0831			17854.7	17855.1
Thermocoleostomius sinensis A174			17856.7	17855.1
Synechococcales cyanobacterium RM1_1_8*			17855.5	17855.1
Iningainema tapete BLCC-T55*			17856.5	17855.1
Lake 3
Sphaerospermopsis sp. SIO1G1	17613.5	17613.6
Anabaena sp. CRKS33 Dolichospermum planctonicum	17613.7	17613.6
Calothrix parasitica NIES-267 Nodularia sp.	18100.7	18102
Microcystis flos-aquae TF09 Microcystis aeruginosa DA14, NIES-4285, Ma_QC_Ca_00000000_S207, Ma_QC_Ch_20071001_S25D, FD4, PCC 7806, NIES-843 / IAM M-2473, PCC 9809, TAIHU98, SPC777 Microcystis viridis NIES-102, Mv_BB_P_19951000_S68D Microcystis sp. M_QC_C_20170808_M3Col, Msp_OC_L_20101000_S702 Kamptonema sp. PCC 6506	18102.7	18102
Microcystis aeruginosa Ma_QC_B_20070730_S2, PCC 9717 Hormoscilla sp. GUM202 Cyanothece sp. ATCC 51142	18103.7	18102
Synechococcaceae bacterium WB8_1B_136			18103.7	18102
Fischerella sp. NIES-3754* Fischerella major NIES-592* Fischerella thermalis CCMEE 5330*, JSC-11*			18100.5	18102
Atlanticothrix silvestris CENA357			19349.7	19351.7
Lyngbya confervoides BDU141951 Anabaena sphaerica FACHB-251			19352.7	19351.7
Calothrix sp. C42_A2020_038			19350.4	19351.7
Synechococcus sp. SynAce01 Microcystis aeruginosa KW, NIES-298, DA14, NIES-4285, Ma_QC_C_20070703_M131, Ma_SC_T_19800800_S464, Ma_QC_B_20070730_S2, NIES-2520, PCC 9432, BLCC-F158, PCC 7806, NIES-843 / IAM M-2473, PCC 9717, PCC 9809, TAIHU98, SPC777 Microcystis flos-aquae TF09 Microcystis viridis NIES-102 Microcystis sp. Msp_OC_L_20101000_S702 Microcystis novacekii Mn_MB_F_20050700_S1D Microcystis…			19351.4	19351.7
Nostoc sp. KVJ20 Nostoc edaphicum CCNP1411 Microcystis aeruginosa Ma_MB_S_20031200_S102			19353.4	19351.7
Cyanobacteria bacterium UBA11372*			19350.2	19351.7
Romeriopsis navalis LEGE 11480* Cyanobacteria bacterium CRU_2_1*			19353.2	19351.7
Lake 4
Anabaena sp. 90, AL09, LE011-02, MDT14b Dolichospermum flos-aquae CCAP 1403/13F Dolichospermum sp. DET73, UHCC 0260, UHCC 0315A, WA123	17551.5	17551.8
Nostocales cyanobacterium	17553.5	17551.8
Synechococcus sp. A15-60, A18-25c, BIOS-U3-1, MIT S9220, MIT S9508, NOUM97013	17772.5	17774
Microcystis aeruginosa NIES-843 / IAM M-2473, 11-30S32, DA14, KW, Ma_OC_H_19870700_S124, Ma_QC_B_20070730_S2, NIES-2519, NIES-2520, NIES-2521, NIES-2549, NIES-298, NIES-3787, NIES-3804, NIES-3807, NIES-4285, NIES-4325, NIES-44, PCC 9701, PCC 9717, PCC 9809, Sj, TAIHU98 Microcystis flos-aquae Mf_QC_C_20070823_S10D, TF09 Microcystis sp. 0824, M_QC_C_20170808_M3Col, M_QC_C_20170808_M9Col, MC19 Micro…	17774.5	17774
Cyanobacteria bacterium UBA9273	17772.7	17774
Phormidesmis sp. RL_2_1	17774.7	17774
Merismopedia glauca CCAP 1448/3	17775.7	17774
Richelia sinica FACHB-800*			17772.5	17774
Nostocales cyanobacterium*			17773.5	17774
Nostoc sp. NIES-2111*, PCC 7120 / SAG 25.82 / UTEX 2576* Trichormus variabilis NIES-23*, ATCC 29413 / PCC 7937* Anabaena sp. YBS01*			17774.5	17774
Leptolyngbya sp. NIES-2104*, FACHB-16* Synechococcaceae cyanobacterium SM2_3_2* Nostoc azollae 0708*			17775.5	17774
Synechococcales cyanobacterium C42_A2020_086	18145.7	18147.1
Synechococcales cyanobacterium K44_A2020_017 Leptolyngbya sp. DLM2.Bin15	18146.7	18147.1
Phormidium sp. OSCR, SL48-SHIP	18147.7	18147.1
Spirulina major	18148.7	18147.1
Cyanobium sp			18147.7	18147.1
Leptolyngbya sp. SIO1E4			18148.7	18147.1
cf. Phormidesmis sp. LEGE 11477 Plectonema cf. radiosum LEGE 06105	18451.5	18452.9
Microcoleaceae cyanobacterium UBA11344 Microcoleus sp. CSU_2_2 Scytonema hofmannii PCC 7110 Tychonema bourrellyi FEM_GT703	18452.5	18452.9
Cyanobacteria bacterium CRU_2_1, RU_5_0 Fischerella thermalis CCMEE 5318 Microcystis aeruginosa NIES-843 / IAM M-2473, G11-04, Ma_QC_Ca_00000000_S207, Ma_QC_Ch_20071001_S25D, Ma_SC_T_19800800_S464 Microcystis sp. M_QC_C_20170808_M3Col, M_QC_C_20170808_M9Col	18453.5	18452.9
Pleurocapsales cyanobacterium LEGE 10410			18451.7	18452.9
Lake 5
Anabaena sp. UBA12330 Aphanizomenon flos-aquae LD13, WA102	17605.5	17606.1
Anabaena sp. CRKS33 Nodosilinea sp. LEGE 07088	17607.5	17606.1
Lake 6
Cuspidothrix issatschenkoi CHARLIE-1 Woronichinia naegeliana WA131	17505.5	17507.4
Anabaena sp. 90, AL09, LE011-02, MDT14b Dolichospermum flos-aquae CCAP 1403/13F Dolichospermum sp. DET73, UHCC 0260, UHCC 0315A, WA123	17551.5	17551.1
Anabaena sp. WA113	17619.5	17621.1
Chlorogloeopsis fritschii PCC 6912	17622.5	17621.1
Aphanizomenon flos-aquae WA102 Aphanizomenon sp. UHCC 0183	17620.7	17621.1
uncultured Anabaena sp Anabaena sp. 90 Dolichospermum flos-aquae CCAP 1403/13F Dolichospermum sp. UHCC 0260, WA123	17664.7	17664.2
Mojavia pulchra JT2-VF2*			17663.5	17664.2
Limnothrix rosea IAM M-220	17816.5	17817.5
Calothrix sp. C42_A2020_038 Cyanobium gracile ATCC 27147 / PCC 6307	17817.5	17817.5
Microcystis aeruginosa PCC 7806, BLCC-F108, BLCC-F158, EAWAG127a, FD4, Ma_MB_F_20061100_S20D, Ma_MB_S_20031200_S102, Ma_QC_C_20070703_M131, Ma_SC_T_19800800_S464, PCC 9432, PCC 9443, PCC 9806, PCC 9807, PCC 9808, SPC777 Microcystis flos-aquae Mf_WU_F_19750830_S460 Microcystis novacekii Mn_MB_F_20050700_S1D Microcystis panniformis FACHB-1757 Microcystis sp. M_OC_Ca_00000000_C217Col, Msp_OC_L_20101…	17818.5	17817.5
Synechococcus sp. MIT S9508 Cyanobacteria bacterium UBA11367 Pseudanabaena cinerea FACHB-1277 Romeriopsis navalis LEGE 11480	17818.7	17817.5
Leptolyngbya sp. FACHB-261			17815.7	17817.5
Synechocystis sp. B12, ATCC 27184 / PCC 6803 / Kazusa			17816.7	17817.5
Okeania sp. KiyG1*			17815.5	17817.5
Leptolyngbya sp. NIES-3755* Phormidesmis sp. RL_2_1*			17816.5	17817.5
Brasilonema sennae CENA114*			17817.5	17817.5
Tolypothrix sp. NIES-4075* Pseudanabaena sp. ABRG5-3* Hassalia byssoidea VB512170*			17819.5	17817.5
